# Supplementary material for: HPV Infection Profiles among People Living with HIV and HPV Vaccine Acceptance among Individuals with Different HIV Infection Statuses in China: A Systematic Meta-Analysis
Source: Vaccines (Basel). 2023 Oct 19;11(10):1614. doi: 10.3390/vaccines11101614 (PMC10610837; doi:10.3390/vaccines11101614)
Supplement: Supplementary file 1 [file vaccines-11-01614-s001.zip]

Archive with 2 entries (2 files):
- Supplementary Materials File S1.pdf
- Supplementary Materials File S2.xlsx
